# Supplementary material for: Synergistic Interaction between Copper and Nitrogen-Uptake, Translocation, and Distribution in Rice Plant
Source: Plants (Basel). 2022 Oct 4;11(19):2612. doi: 10.3390/plants11192612 (PMC9572941; doi:10.3390/plants11192612)
Supplement: Supplementary file 1 [file plants-11-02612-s001.zip]

Archive with 1 entries (1 files):
- plants-1939827-supplementary.pdf
